# Supplementary material for: Evaluation of Metabolomics as Diagnostic Targets in Oral Squamous Cell Carcinoma: A Systematic Review
Source: Metabolites. 2023 Jul 27;13(8):890. doi: 10.3390/metabo13080890 (PMC10456490; doi:10.3390/metabo13080890)
Supplement: Supplementary file 1 [file metabolites-13-00890-s001.zip]

Archive with 1 entries (1 files):
- metabolites-2509192-supplementary.pdf
